# Supplementary material for: COASY-Associated Disorders as a Differential Diagnosis in Cases with Newborn Screening Results Suggestive of CPT-I
Source: Int J Neonatal Screen. 2026 Apr 17;12(2):25. doi: 10.3390/ijns12020025 (PMC13108042; doi:10.3390/ijns12020025)
Supplement: Supplementary file 1 [file IJNS-12-00025-s001.zip]

Archive with 1 entries (1 files):
- IJNS-4142032-supplementary.pdf
